# Supplementary material for: National Stereotypes and Robots' Perception: The “Made in” Effect
Source: Front Robot AI. 2019 Apr 9;6:21. doi: 10.3389/frobt.2019.00021 (PMC7805950; doi:10.3389/frobt.2019.00021)
Supplement: Supplementary Table 1 — National stereotypes and robots' perception: the “made in” effect open data. [file Table_1.xlsx]

## Sheet: Feuil1
Label	Pays	NewPays	Part	Technological_Knowledge	Robotic_Knowledge	CHALEUR	COMPETENCE	DISTANCE	Robot_WARMTH	Robot_COMPETENCE	Robot_DISCOMFORT	ROBOT	HUMAN_UNIQUENESS	HUMAN_NATURE
Espagne	2	1	1	20	5	4.16667	3.66667	51.6667	1	5.5	3.66667	1	1.6	1.8
Espagne	2	1	1	20	5	4.16667	3.66667	51.6667	1	4.66667	3.83333	2	3.8	2.2
Espagne	2	1	1	20	5	4.16667	3.66667	51.6667	1.16667	5.16667	4	3	3	3.6
Espagne	2	1	1	20	5	4.16667	3.66667	51.6667	5.33333	5.66667	2	4	5.2	5
Russie	3	2	2	52	51	4.33333	5.83333	67.6667	2.16667	5.16667	4	1	3.2	2
Russie	3	2	2	52	51	4.33333	5.83333	67.6667	3.33333	6	5	2	4.2	3.8
Russie	3	2	2	52	51	4.33333	5.83333	67.6667	5.16667	7	3	3	4.6	4.8
Russie	3	2	2	52	51	4.33333	5.83333	67.6667	6	5.83333	2.83333	4	4	4
Canada	1	1	3	80	58	5.33333	5.33333	16.3333	3	5	2.83333	1	3.6	2.6
Canada	1	1	3	80	58	5.33333	5.33333	16.3333	2.16667	5.16667	3.33333	2	3.2	2.5
Canada	1	1	3	80	58	5.33333	5.33333	16.3333	6.16667	6.33333	1.83333	3	3.8	5
Canada	1	1	3	80	58	5.33333	5.33333	16.3333	5.33333	5.5	5.66667	4	5	2.8
Canada	1	1	4	10	0	6.5	6.33333	35.1667	5	5.16667	4.83333	1	2.6	2
Canada	1	1	4	10	0	6.5	6.33333	35.1667	5	3.83333	4.83333	2	4.4	2
Canada	1	1	4	10	0	6.5	6.33333	35.1667	5	5.83333	2.5	3	4.2	4
Canada	1	1	4	10	0	6.5	6.33333	35.1667	5	4.66667	8	4	4.1	3.7
Canada	1	1	5	0	0	6.83333	6.83333	76	2.33333	4.5	3.66667	1	3.6	3
Canada	1	1	5	0	0	6.83333	6.83333	76	1.66667	5.16667	7.66667	2	3.1	2.3
Canada	1	1	5	0	0	6.83333	6.83333	76	5.66667	6.33333	2.33333	3	5.6	5.6
Canada	1	1	5	0	0	6.83333	6.83333	76	7.66667	8.33333	5.16667	4	5.4	4.6
Canada	1	1	6	0	0	6.33333	4.33333	13.3333	1.66667	4.5	3.66667	1	3.2	1
Canada	1	1	6	0	0	6.33333	4.33333	13.3333	1	4	5.66667	2	3.1	2.3
Canada	1	1	6	0	0	6.33333	4.33333	13.3333	7	6	1	3	4	3.6
Canada	1	1	6	0	0	6.33333	4.33333	13.3333	7.66667	6.33333	7	4	4.4	3.2
Canada	1	1	7	0	0	4.66667	4.5	43.5	4.83333	4.66667	3.33333	1	5	5.6
Canada	1	1	7	0	0	4.66667	4.5	43.5	2	3.83333	5.66667	2	3.1	2.3
Canada	1	1	7	0	0	4.66667	4.5	43.5	2.5	5	1	3	4.2	4.6
Canada	1	1	7	0	0	4.66667	4.5	43.5	4.83333	4.5	4.16667	4	4.6	3.4
Canada	1	1	8	24	1	6.33333	4	61	1	3.66667	4.83333	1	3	1
Canada	1	1	8	24	1	6.33333	4	61	1.16667	6.16667	4	2	3.2	1.8
Canada	1	1	8	24	1	6.33333	4	61	7.16667	7.33333	1	3	3.9	3.9
Canada	1	1	8	24	1	6.33333	4	61	5.5	7.66667	4.5	4	4.6	4.6
Canada	1	1	9	30	9	5.66667	5.33333	48.5	6.83333	7	4.83333	1	3.2	1.6
Canada	1	1	9	30	9	5.66667	5.33333	48.5	1	6	7.16667	2	2.4	1.8
Canada	1	1	9	30	9	5.66667	5.33333	48.5	8.33333	6.33333	1.66667	3	3.9	3.9
Canada	1	1	9	30	9	5.66667	5.33333	48.5	6.33333	2.33333	7.66667	4	3.2	3.4
Canada	1	1	10	0	0	4.66667	4.66667	37	1	2.16667	2	1	3.2	2.5
Canada	1	1	10	0	0	4.66667	4.66667	37	1	1.66667	1	2	3.2	1.4
Canada	1	1	10	0	0	4.66667	4.66667	37	5.33333	2.5	1	3	3.8	3.4
Canada	1	1	10	0	0	4.66667	4.66667	37	2.33333	2.83333	4	4	3.2	3.2
Canada	1	1	11	30	1	5.83333	6	39.3333	1.33333	5.66667	4.66667	1	1.6	1.8
Canada	1	1	11	30	1	5.83333	6	39.3333	5.16667	6.33333	2.66667	3	3	3.4
Canada	1	1	11	30	1	5.83333	6	39.3333	5.83333	6	3.66667	4	4.2	2.6
Canada	1	1	11	30	1	5.83333	6	39.3333	1	3.33333	5.66667	2	1.8	1.8
Canada	1	1	12	0	0	4.33333	4.16667	25.1667	1	3.16667	3.16667	1	3.6	2
Canada	1	1	12	0	0	4.33333	4.16667	25.1667	1	4.16667	4.5	2	3.2	1.4
Canada	1	1	12	0	0	4.33333	4.16667	25.1667	2.33333	4	1.16667	3	4.2	3.4
Canada	1	1	12	0	0	4.33333	4.16667	25.1667	1	3.66667	4.66667	4	3.6	4.4
Canada	1	1	13	6	0	4.33333	4.83333	22.6667	1.66667	4.83333	3.66667	1	3.6	1.8
Canada	1	1	13	6	0	4.33333	4.83333	22.6667	1.5	4.33333	7	2	4	1.8
Canada	1	1	13	6	0	4.33333	4.83333	22.6667	3.16667	4.83333	6.5	4	3.4	2.6
Canada	1	1	13	6	0	4.33333	4.83333	22.6667	3.66667	5.66667	4.33333	3	4	4.6
Canada	1	1	14	0	0	5.33333	6.16667	57.5	1	5.66667	7.5	1	1.8	1.6
Canada	1	1	14	0	0	5.33333	6.16667	57.5	1.16667	4	9	2	3.4	2.2
Canada	1	1	14	0	0	5.33333	6.16667	57.5	2.66667	5.66667	5.83333	3	3.2	2.6
Canada	1	1	14	0	0	5.33333	6.16667	57.5	4.5	3.66667	8	4	4.4	4
Canada	1	1	15	0	0	6.16667	6.16667	67	1	2.66667	1	1	3.8	1.6
Canada	1	1	15	0	0	6.16667	6.16667	67	1	4.33333	1.33333	2	4.8	3.2
Canada	1	1	15	0	0	6.16667	6.16667	67	6.16667	5.83333	1	4	6	6
Canada	1	1	15	0	0	6.16667	6.16667	67	5.33333	5.33333	1	3	3.8	3.8
Canada	1	1	16	0	0	5	4.16667	47.1667	1.33333	3.33333	5.5	2	3.6	2
Canada	1	1	16	0	0	5	4.16667	47.1667	4.16667	7.5	2.5	3	4.6	4.6
Canada	1	1	16	0	0	5	4.16667	47.1667	1.83333	5.33333	6	4	5	4.2
Canada	1	1	16	0	0	5	4.16667	47.1667	1	3.33333	5.33333	1	1.6	2.8
Canada	1	1	17	8	0	5	6.83333	0.666667	3	7.16667	1	1	1.8	1.4
Canada	1	1	17	8	0	5	6.83333	0.666667	3.16667	7	1	2	5	4.4
Canada	1	1	17	8	0	5	6.83333	0.666667	5.33333	6	1	3	4.8	4.4
Canada	1	1	17	8	0	5	6.83333	0.666667	2.66667	6.66667	1.66667	4	4.4	4.2
Canada	1	1	18	24	0	5.83333	5.33333	28.3333	1	4.33333	5.5	1	3.2	2.4
Canada	1	1	18	24	0	5.83333	5.33333	28.3333	4.66667	4.5	2.5	3	3.6	4.6
Canada	1	1	18	24	0	5.83333	5.33333	28.3333	6	5.83333	4.33333	4	5.4	4
Canada	1	1	18	24	0	5.83333	5.33333	28.3333	1.16667	5.5	2.66667	2	1.8	2.6
Canada	1	1	19	0	0	3.66667	3.16667	40.3333	1.16667	5.16667	2.83333	1	2.2	1.8
Canada	1	1	19	0	0	3.66667	3.16667	40.3333	1.16667	5.5	4.66667	2	2.8	2
Canada	1	1	19	0	0	3.66667	3.16667	40.3333	3.5	3.83333	1.66667	4	3.6	2.2
Canada	1	1	19	0	0	3.66667	3.16667	40.3333	1	7	1.33333	3	3	3.8
Canada	1	1	20	1	1	5.33333	5.66667	16	7	7.83333	1.33333	1	2.8	4.8
Canada	1	1	20	1	1	5.33333	5.66667	16	1.33333	3.66667	9	2	1.8	1.2
Canada	1	1	20	1	1	5.33333	5.66667	16	8.5	9	1.5	3	6	6
Canada	1	1	20	1	1	5.33333	5.66667	16	6.5	7.33333	3.83333	4	5	4.8
Canada	1	1	21	0	0	5.83333	6.16667	58.1667	1	2.5	5.5	1	1	2.6
Canada	1	1	21	0	0	5.83333	6.16667	58.1667	1.16667	1.83333	7	2	2.4	2.4
Canada	1	1	21	0	0	5.83333	6.16667	58.1667	6.33333	4.5	5.83333	3	4.4	1.8
Canada	1	1	21	0	0	5.83333	6.16667	58.1667	5.33333	5.5	2	4	4.4	4.6
Canada	1	1	22	50	0	6	6	50	1	5.83333	5.33333	1	1.4	1
Canada	1	1	22	50	0	6	6	50	1	5.66667	5.5	2	1.2	1
Canada	1	1	22	50	0	6	6	50	4.83333	6.16667	4	3	3.2	1
Canada	1	1	22	50	0	6	6	50	2.66667	4.5	5.83333	4	2.4	1.8
Canada	1	1	23	3	0	4.33333	3.83333	35	1	4.16667	5	1	4.4	2.4
Canada	1	1	23	3	0	4.33333	3.83333	35	1	3.66667	7.33333	2	5.2	2
Canada	1	1	23	3	0	4.33333	3.83333	35	3.16667	5.5	2.33333	3	3.4	5.8
Canada	1	1	23	3	0	4.33333	3.83333	35	2.83333	4.66667	3.16667	4	4.8	4.6
Canada	1	1	24	40	20	4.83333	5.5	55	2.5	5.66667	1.66667	1	2.4	2
Canada	1	1	24	40	20	4.83333	5.5	55	1.66667	5.16667	2.5	2	3.4	3
Canada	1	1	24	40	20	4.83333	5.5	55	5.33333	5.16667	1.33333	3	4.4	4
Canada	1	1	24	40	20	4.83333	5.5	55	2.83333	4.66667	5.33333	4	3.4	2.8
Canada	1	1	25	80	0	5.83333	5.66667	45.3333	2.16667	5	5.33333	1	3.4	2.8
Canada	1	1	25	80	0	5.83333	5.66667	45.3333	2.83333	5.66667	5.33333	2	3.4	3.2
Canada	1	1	25	80	0	5.83333	5.66667	45.3333	6.66667	5.83333	4	3	2.8	4
Canada	1	1	25	80	0	5.83333	5.66667	45.3333	5.33333	5.83333	4.33333	4	4.4	4.2
Canada	1	1	26	0	0	5	4.5	25.1667	1.66667	8.33333	2.33333	1	6	6
Canada	1	1	26	0	0	5	4.5	25.1667	1	3.66667	9	2	1	1
Canada	1	1	26	0	0	5	4.5	25.1667	2.5	9	1	3	5	4.2
Canada	1	1	26	0	0	5	4.5	25.1667	2.5	6.33333	5.66667	4	4.2	5.2
Canada	1	1	27	10	9	6.33333	6.16667	22.5	1.83333	5.33333	5.16667	1	3.2	2.8
Canada	1	1	27	10	9	6.33333	6.16667	22.5	1.5	5.33333	3.16667	2	4.2	3.2
Canada	1	1	27	10	9	6.33333	6.16667	22.5	6.16667	6.66667	1.83333	3	3.4	4.4
Canada	1	1	27	10	9	6.33333	6.16667	22.5	2.83333	3.66667	5	4	4.2	4.2
Canada	1	1	28	13	0	4.83333	5.16667	56.5	2.16667	4.66667	3	1	3	2
Canada	1	1	28	13	0	4.83333	5.16667	56.5	1.5	4.33333	5.5	2	2.2	2.2
Canada	1	1	28	13	0	4.83333	5.16667	56.5	2.33333	5	5.16667	3	3.4	2.6
Canada	1	1	28	13	0	4.83333	5.16667	56.5	2	5.16667	7	4	3.2	2.2
Canada	1	1	29	57	58	3.16667	4.33333	53.3333	1.33333	5	5	1	4.2	3.8
Canada	1	1	29	57	58	3.16667	4.33333	53.3333	1	5	5	2	3.4	3.4
Canada	1	1	29	57	58	3.16667	4.33333	53.3333	3.66667	5.16667	5	3	4	2.8
Canada	1	1	29	57	58	3.16667	4.33333	53.3333	3	5.16667	5	4	3.4	2
Canada	1	1	30	77	21	5.83333	4.83333	39.6667	3.83333	4.83333	2.83333	1	3	3.2
Canada	1	1	30	77	21	5.83333	4.83333	39.6667	2.5	4	5.5	2	3.8	4.8
Canada	1	1	30	77	21	5.83333	4.83333	39.6667	5.16667	6.5	2.33333	3	2.4	3.4
Canada	1	1	30	77	21	5.83333	4.83333	39.6667	5.33333	6.5	4.16667	4	3.4	4
Espagne	2	1	31	70	50	6.33333	5.83333	15.5	1	5	1	1	1.8	1.4
Espagne	2	1	31	70	50	6.33333	5.83333	15.5	6.16667	5.16667	1.66667	3	4.8	3.8
Espagne	2	1	31	70	50	6.33333	5.83333	15.5	2	3	3.33333	4	4.8	3.6
Espagne	2	1	31	70	50	6.33333	5.83333	15.5	1.83333	3	1.33333	2	1.8	2.4
Espagne	2	1	32	0	0	6	6	58.3333	3.16667	6.83333	5.33333	1	2.4	1.4
Espagne	2	1	32	0	0	6	6	58.3333	3.5	6.66667	3.66667	2	2.4	3.8
Espagne	2	1	32	0	0	6	6	58.3333	4.5	6.5	1.16667	3	4.2	4.2
Espagne	2	1	32	0	0	6	6	58.3333	5	3.83333	6.33333	4	4.2	2.8
Espagne	2	1	33	10	0	4	4	46.8333	1	5.33333	1	1	3.6	3.6
Espagne	2	1	33	10	0	4	4	46.8333	2.66667	5.83333	1	3	4.8	5
Espagne	2	1	33	10	0	4	4	46.8333	2.5	3.16667	5	4	3.4	3
Espagne	2	1	33	10	0	4	4	46.8333	1.33333	6	1	2	2.2	1.8
Espagne	2	1	34	0	0	4.16667	4.5	25.8333	1.66667	4.66667	3.83333	1	1.6	2
Espagne	2	1	34	0	0	4.16667	4.5	25.8333	1	3.66667	2.33333	3	3	2.2
Espagne	2	1	34	0	0	4.16667	4.5	25.8333	1.66667	4.5	5	4	3.4	2
Espagne	2	1	34	0	0	4.16667	4.5	25.8333	1	4	3.33333	2	1	1.8
Espagne	2	1	35	19	4	5.5	5.83333	71.1667	1.5	4.5	7	1	4	2.6
Espagne	2	1	35	19	4	5.5	5.83333	71.1667	2.33333	6.83333	1.5	3	5.4	5.6
Espagne	2	1	35	19	4	5.5	5.83333	71.1667	4.83333	6.16667	6.83333	4	3.2	3
Espagne	2	1	35	19	4	5.5	5.83333	71.1667	2.5	5	5.66667	2	1.8	1.8
Espagne	2	1	36	0	0	5	5	55	1.33333	4	3.33333	1	2.2	1.6
Espagne	2	1	36	0	0	5	5	55	2.5	5.66667	1.66667	3	4.4	4.6
Espagne	2	1	36	0	0	5	5	55	4.66667	5	3.33333	4	4	4
Espagne	2	1	36	0	0	5	5	55	2.33333	4.5	3.66667	2	2	2.2
Espagne	2	1	37	0	0	4.66667	3.33333	52.5	1	3.66667	4.33333	1	2.2	1
Espagne	2	1	37	0	0	4.66667	3.33333	52.5	1	3	8.66667	2	2.2	1
Espagne	2	1	37	0	0	4.66667	3.33333	52.5	3	5.66667	5.83333	4	5.6	3.2
Espagne	2	1	37	0	0	4.66667	3.33333	52.5	1.66667	4.83333	3.83333	3	3.2	4.2
Espagne	2	1	38	2	0	5	3.83333	64.1667	2.16667	6.16667	3	1	1.8	2.4
Espagne	2	1	38	2	0	5	3.83333	64.1667	1.83333	5.16667	5.16667	2	2	3
Espagne	2	1	38	2	0	5	3.83333	64.1667	3	8.16667	1	3	3.2	5.4
Espagne	2	1	38	2	0	5	3.83333	64.1667	1	3.83333	8	4	3.6	1.6
Espagne	2	1	39	5	1	4	4	46.8333	1.16667	4.66667	1.33333	1	1.8	1.8
Espagne	2	1	39	5	1	4	4	46.8333	1	4	3.66667	2	3	2.4
Espagne	2	1	39	5	1	4	4	46.8333	1	5.16667	1.83333	3	3.6	2
Espagne	2	1	39	5	1	4	4	46.8333	1.33333	5	4.83333	4	3.2	2.4
Espagne	2	1	40	50	1	4	3.33333	81.3333	1	5	1.66667	1	2.6	1.4
Espagne	2	1	40	50	1	4	3.33333	81.3333	1	4.16667	1.66667	2	2.4	1.2
Espagne	2	1	40	50	1	4	3.33333	81.3333	1	5	1.66667	3	2.6	1.4
Espagne	2	1	40	50	1	4	3.33333	81.3333	1	4.33333	3.66667	4	4.2	5
Espagne	2	1	41	30	0	6	6.16667	63.6667	1.66667	6.33333	4.83333	1	1.8	1.8
Espagne	2	1	41	30	0	6	6.16667	63.6667	3.5	4.83333	1	2	3.4	3.2
Espagne	2	1	41	30	0	6	6.16667	63.6667	3	4.83333	2.66667	3	3.6	3.4
Espagne	2	1	41	30	0	6	6.16667	63.6667	7	6.83333	4.33333	4	5.2	5.2
Espagne	2	1	42	0	0	4.5	4.66667	34.3333	1	4.5	2.83333	1	2.8	2.2
Espagne	2	1	42	0	0	4.5	4.66667	34.3333	1	3.83333	6.16667	2	2.2	1.8
Espagne	2	1	42	0	0	4.5	4.66667	34.3333	1.83333	2.83333	7.66667	3	2.8	1.4
Espagne	2	1	42	0	0	4.5	4.66667	34.3333	3.33333	3.66667	8.16667	4	3	1.4
Espagne	2	1	43	15	7	4.16667	3.83333	24.1667	3	4.33333	6.33333	1	1.8	1.8
Espagne	2	1	43	15	7	4.16667	3.83333	24.1667	1.66667	4.16667	7.16667	2	2	2
Espagne	2	1	43	15	7	4.16667	3.83333	24.1667	2.5	4.83333	5.5	3	3.2	2.8
Espagne	2	1	43	15	7	4.16667	3.83333	24.1667	3.33333	4.5	5.16667	4	3.4	3.8
Espagne	2	1	44	0	0	6.5	6.33333	9.83333	1	6	7	2	2.4	2
Espagne	2	1	44	0	0	6.5	6.33333	9.83333	3	5.33333	5.66667	1	2.2	1
Espagne	2	1	44	0	0	6.5	6.33333	9.83333	6.66667	6.16667	6.66667	3	2.4	1
Espagne	2	1	44	0	0	6.5	6.33333	9.83333	6.16667	2.5	6	4	2.4	2.4
Espagne	2	1	45	12	8	5.5	3.33333	41.5	1.66667	4.33333	2.33333	1	3.2	2.4
Espagne	2	1	45	12	8	5.5	3.33333	41.5	1	4.66667	5.5	2	2.2	2.2
Espagne	2	1	45	12	8	5.5	3.33333	41.5	2	4.83333	2.5	3	2.6	3.4
Espagne	2	1	45	12	8	5.5	3.33333	41.5	2.5	4.5	1.5	4	4.2	3.8
Espagne	2	1	46	10	0	4.5	4	67	1	3	3.5	1	1.6	2.2
Espagne	2	1	46	10	0	4.5	4	67	1	4.33333	3.33333	2	2	1.4
Espagne	2	1	46	10	0	4.5	4	67	3.83333	3.66667	1	3	3.2	4.2
Espagne	2	1	46	10	0	4.5	4	67	5.33333	6.66667	1.33333	4	4.8	4.4
Espagne	2	1	47	0	10	4	4	39.6667	1	6.33333	2.83333	1	3.2	1
Espagne	2	1	47	0	10	4	4	39.6667	1.5	3.16667	9	2	3.4	1.8
Espagne	2	1	47	0	10	4	4	39.6667	4.83333	6.16667	3.33333	4	4.4	2.8
Espagne	2	1	47	0	10	4	4	39.6667	1.16667	3.5	2.16667	3	3.2	4.4
Espagne	2	1	48	0	0	1	1.33333	6.83333	1	3.83333	5.5	2	2.4	2
Espagne	2	1	48	0	0	1	1.33333	6.83333	1	2.33333	4.33333	1	2.2	1
Espagne	2	1	48	0	0	1	1.33333	6.83333	1	7.66667	2.83333	3	5.2	5
Espagne	2	1	48	0	0	1	1.33333	6.83333	1	3	4.33333	4	3.6	2.6
Espagne	2	1	49	25	0	5	4	47.3333	1	5.66667	1	1	2.6	2.4
Espagne	2	1	49	25	0	5	4	47.3333	1	4.66667	3.66667	2	3	2.2
Espagne	2	1	49	25	0	5	4	47.3333	5	6.66667	3.66667	4	4.4	3
Espagne	2	1	49	25	0	5	4	47.3333	1	5.33333	1	3	3.6	2.6
Espagne	2	1	50	0	0	5	4.66667	65.1667	1.5	4.33333	5.33333	1	1.8	2.6
Espagne	2	1	50	0	0	5	4.66667	65.1667	1	4.33333	8.66667	2	2.6	2
Espagne	2	1	50	0	0	5	4.66667	65.1667	7	6.66667	1.33333	3	4.8	5
Espagne	2	1	50	0	0	5	4.66667	65.1667	8.16667	5.66667	1.83333	4	4.8	4.6
Espagne	2	1	51	2	2	5.16667	6.83333	40	3	6.83333	3.33333	2	2.6	2.2
Espagne	2	1	51	2	2	5.16667	6.83333	40	1	5.83333	3	1	2	1.6
Espagne	2	1	51	2	2	5.16667	6.83333	40	6.83333	8.66667	1.66667	3	5.4	5.8
Espagne	2	1	51	2	2	5.16667	6.83333	40	8.33333	8.5	3.33333	4	3.2	1.4
Espagne	2	1	52	10	10	4.83333	5	44.5	2	4.5	1.5	1	4	3.8
Espagne	2	1	52	10	10	4.83333	5	44.5	1.83333	3.83333	2.66667	2	3.2	2.4
Espagne	2	1	52	10	10	4.83333	5	44.5	3.83333	5.16667	4.16667	4	3	4
Espagne	2	1	52	10	10	4.83333	5	44.5	3.33333	4.66667	1.33333	3	3	4
Espagne	2	1	53	19	1	5	5.66667	58.5	1	5.83333	6	2	2	2.4
Espagne	2	1	53	19	1	5	5.66667	58.5	2	6	4	1	3.8	2.8
Espagne	2	1	53	19	1	5	5.66667	58.5	5.33333	6.33333	4.16667	3	4.2	4.4
Espagne	2	1	53	19	1	5	5.66667	58.5	2.5	6.16667	6.66667	4	3.8	4.6
Espagne	2	1	54	25	10	4.83333	4.66667	31.6667	2.5	4.83333	4.16667	1	4	2.6
Espagne	2	1	54	25	10	4.83333	4.66667	31.6667	2.5	5	5.16667	2	3.4	2.4
Espagne	2	1	54	25	10	4.83333	4.66667	31.6667	3	4.66667	6.33333	4	3.6	3.2
Espagne	2	1	54	25	10	4.83333	4.66667	31.6667	3.16667	5.16667	3.33333	3	4	4
Espagne	2	1	55	15	4	5	4.5	34.6667	1.83333	4	3.66667	1	2.8	2.8
Espagne	2	1	55	15	4	5	4.5	34.6667	2	3.5	4.33333	2	4.2	1.8
Espagne	2	1	55	15	4	5	4.5	34.6667	5.83333	4	2.33333	3	5.4	2.8
Espagne	2	1	55	15	4	5	4.5	34.6667	2.83333	4.16667	5.33333	4	4.2	3.8
Espagne	2	1	56	41	19	6.33333	6.5	32	2.33333	6.66667	1	1	3	2.8
Espagne	2	1	56	41	19	6.33333	6.5	32	2.16667	6.83333	2	2	2.8	2.2
Espagne	2	1	56	41	19	6.33333	6.5	32	4.83333	4.33333	2.33333	3	2.8	2.6
Espagne	2	1	56	41	19	6.33333	6.5	32	3.16667	6.66667	2.33333	4	3.6	3.6
Espagne	2	1	57	10	0	6	4.66667	43.6667	1.5	5.16667	3	1	2.8	1.2
Espagne	2	1	57	10	0	6	4.66667	43.6667	2.66667	4.66667	3.5	2	1.6	1
Espagne	2	1	57	10	0	6	4.66667	43.6667	6	7	1.83333	3	4.4	4.4
Espagne	2	1	57	10	0	6	4.66667	43.6667	7	6.66667	3.33333	4	4.2	3.4
Espagne	2	1	58	21	0	5.33333	4.16667	60.5	1	3	3.66667	1	2	1.8
Espagne	2	1	58	21	0	5.33333	4.16667	60.5	1.33333	5	2.66667	2	2.6	1.8
Espagne	2	1	58	21	0	5.33333	4.16667	60.5	4.66667	4.16667	5.66667	3	2.4	2
Espagne	2	1	58	21	0	5.33333	4.16667	60.5	2	4	5.5	4	3.6	2.8
Espagne	2	1	59	0	0	6	5.5	80	3.66667	4.5	6.83333	1	2.2	1.6
Espagne	2	1	59	0	0	6	5.5	80	4.16667	6	6.16667	2	2.6	1
Espagne	2	1	59	0	0	6	5.5	80	5.33333	6	1.66667	3	3.6	3.4
Espagne	2	1	59	0	0	6	5.5	80	2.66667	4	7.83333	4	2.4	1
Espagne	2	1	60	27	0	3.66667	3.66667	72.6667	1	4	5.16667	1	3.2	3
Espagne	2	1	60	27	0	3.66667	3.66667	72.6667	1.33333	5.5	5.66667	2	2.8	2.8
Espagne	2	1	60	27	0	3.66667	3.66667	72.6667	2.83333	5.5	2.66667	3	4	5
Espagne	2	1	60	27	0	3.66667	3.66667	72.6667	1.83333	5.33333	3.33333	4	4.2	4.2
Espagne	2	1	61	0	0	6	5.33333	44.1667	1.83333	5.5	2.83333	1	3	2.6
Espagne	2	1	61	0	0	6	5.33333	44.1667	1.66667	4.5	5.66667	2	1.6	1.6
Espagne	2	1	61	0	0	6	5.33333	44.1667	2.33333	4.33333	3.66667	3	2.6	3.4
Espagne	2	1	61	0	0	6	5.33333	44.1667	5.5	5.16667	2.5	4	3.4	3.2
Espagne	2	1	62	9	0	4	4.33333	64.3333	1	3	8.16667	1	1.4	1
Espagne	2	1	62	9	0	4	4.33333	64.3333	1	2	7.33333	2	2.2	1.8
Espagne	2	1	62	9	0	4	4.33333	64.3333	1.5	3.83333	6.5	3	3.8	1.2
Espagne	2	1	62	9	0	4	4.33333	64.3333	6	5.33333	4.33333	4	4.6	4.6
Espagne	2	1	63	0	0	6.33333	5.16667	15.6667	1	5.16667	2.33333	1	3.2	1.4
Espagne	2	1	63	0	0	6.33333	5.16667	15.6667	1	6.33333	2.5	2	4	2.6
Espagne	2	1	63	0	0	6.33333	5.16667	15.6667	3.16667	6.66667	1.16667	3	5	4.6
Espagne	2	1	63	0	0	6.33333	5.16667	15.6667	4.66667	5.33333	3.66667	4	5.4	4.4
Espagne	2	1	64	38	24	5.33333	5	52.6667	3.83333	5.5	4.83333	1	2.8	1.8
Espagne	2	1	64	38	24	5.33333	5	52.6667	2.5	5	6	2	3.8	1.6
Espagne	2	1	64	38	24	5.33333	5	52.6667	7.33333	5.5	3.66667	3	3.4	4.6
Espagne	2	1	64	38	24	5.33333	5	52.6667	2.66667	6.16667	4.16667	4	4.2	4
Espagne	2	1	65	0	0	5	5.16667	33.5	1.33333	4.83333	5.16667	1	3.4	2.4
Espagne	2	1	65	0	0	5	5.16667	33.5	1.33333	4	4.5	2	3.4	1.8
Espagne	2	1	65	0	0	5	5.16667	33.5	5.33333	7	1.66667	3	3.6	4
Espagne	2	1	65	0	0	5	5.16667	33.5	5.66667	5.83333	3	4	3.4	3.8
Espagne	2	1	66	80	70	5.66667	4.33333	35.8333	1	2.66667	1	1	2	1
Espagne	2	1	66	80	70	5.66667	4.33333	35.8333	1	5.5	3.5	2	3	2.2
Espagne	2	1	66	80	70	5.66667	4.33333	35.8333	4.33333	5.66667	1	3	5	5
Espagne	2	1	66	80	70	5.66667	4.33333	35.8333	4.66667	5	1.66667	4	4.8	5.6
Espagne	2	1	67	0	0	6.33333	5	22.5	1.16667	4.83333	3.33333	1	4	4
Espagne	2	1	67	0	0	6.33333	5	22.5	1	6.16667	2.33333	2	3	3
Espagne	2	1	67	0	0	6.33333	5	22.5	3.66667	5.66667	2.5	3	3.6	3.8
Espagne	2	1	67	0	0	6.33333	5	22.5	5.16667	7	3.66667	4	4.2	3.8
Espagne	2	1	68	49	5	5.83333	5	30	2.5	6.5	3.16667	1	4.6	3.2
Espagne	2	1	68	49	5	5.83333	5	30	3.66667	5.83333	2.33333	2	3.6	2.6
Espagne	2	1	68	49	5	5.83333	5	30	7.66667	7.33333	1.66667	3	3.6	4.4
Espagne	2	1	68	49	5	5.83333	5	30	6.5	7.5	7	4	4.4	3.4
Espagne	2	1	69	40	0	5.83333	4.33333	59.1667	1	4.5	4.33333	1	3	1.8
Espagne	2	1	69	40	0	5.83333	4.33333	59.1667	1	4.83333	6.16667	2	3.6	1.6
Espagne	2	1	69	40	0	5.83333	4.33333	59.1667	6.66667	4.66667	5	3	3.6	1.6
Espagne	2	1	69	40	0	5.83333	4.33333	59.1667	1.66667	5.16667	6	4	4	2.4
Espagne	2	1	70	0	0	5.66667	5.33333	76.8333	1.5	4.83333	4.83333	1	3.6	2
Espagne	2	1	70	0	0	5.66667	5.33333	76.8333	2.33333	5.83333	2.83333	2	3.4	2.6
Espagne	2	1	70	0	0	5.66667	5.33333	76.8333	5.33333	6.16667	1.33333	3	4	4.2
Espagne	2	1	70	0	0	5.66667	5.33333	76.8333	7.5	8	2.66667	4	4.2	4.4
Espagne	2	1	71	0	0	5.5	4.83333	70.5	5	6.5	3.66667	1	4.4	3.2
Espagne	2	1	71	0	0	5.5	4.83333	70.5	1	2.5	5.66667	2	3.6	3
Espagne	2	1	71	0	0	5.5	4.83333	70.5	7.66667	6.33333	1	3	4.6	4.8
Espagne	2	1	71	0	0	5.5	4.83333	70.5	5.83333	5	5	4	3.8	3.4
Espagne	2	1	72	0	0	6.83333	6.5	43.5	4.16667	1.33333	2.33333	1	2.4	2
Espagne	2	1	72	0	0	6.83333	6.5	43.5	4.16667	3.16667	2.66667	2	1.8	1.2
Espagne	2	1	72	0	0	6.83333	6.5	43.5	5.83333	3.16667	2.33333	3	3.2	4
Espagne	2	1	72	0	0	6.83333	6.5	43.5	5.83333	4	2.5	4	5	2.6
Russie	3	2	73	20	0	1.5	6.5	46	1	3.83333	7.66667	1	2.2	2.4
Russie	3	2	73	20	0	1.5	6.5	46	4.5	7.66667	3.66667	2	2.4	2
Russie	3	2	73	20	0	1.5	6.5	46	1.66667	7.66667	1	3	5.4	6
Russie	3	2	73	20	0	1.5	6.5	46	7.16667	8.5	3.66667	4	4	5.4
Russie	3	2	74	0	0	4.83333	5	51	2.66667	5.5	1.83333	1	6	5.4
Russie	3	2	74	0	0	4.83333	5	51	4.5	6.66667	3.16667	2	6	5
Russie	3	2	74	0	0	4.83333	5	51	3.5	3.5	6.83333	4	3.6	3.6
Russie	3	2	74	0	0	4.83333	5	51	5.83333	3.33333	3.16667	3	4.4	3.4
Russie	3	2	75	40	40	4.16667	5.66667	65	1	4	1.5	1	3.2	2
Russie	3	2	75	40	40	4.16667	5.66667	65	1.66667	4.83333	3.16667	2	3.2	3
Russie	3	2	75	40	40	4.16667	5.66667	65	7	3.33333	1.66667	3	3.2	4
Russie	3	2	75	40	40	4.16667	5.66667	65	1.66667	2.83333	5.16667	4	4.6	4.6
Russie	3	2	76	0	0	4.83333	5	47.1667	3.66667	6	2	1	3	4
Russie	3	2	76	0	0	4.83333	5	47.1667	3.66667	5.16667	3.66667	2	3.4	2.2
Russie	3	2	76	0	0	4.83333	5	47.1667	4.16667	6.16667	3.66667	4	3.6	3.6
Russie	3	2	76	0	0	4.83333	5	47.1667	6	5.5	5.33333	3	4.8	4.8
Russie	3	2	77	0	2	3.83333	4.5	5.16667	2	3.83333	4.16667	2	2.6	2.6
Russie	3	2	77	0	2	3.83333	4.5	5.16667	1.5	4	3	1	2.6	2.8
Russie	3	2	77	0	2	3.83333	4.5	5.16667	6.16667	5	2.33333	3	3.4	4
Russie	3	2	77	0	2	3.83333	4.5	5.16667	2.83333	3.16667	6.33333	4	2.6	2.6
Russie	3	2	78	0	0	3.5	5.33333	62.3333	2	5	1.16667	1	2.4	2
Russie	3	2	78	0	0	3.5	5.33333	62.3333	1	3	1.83333	2	4	2.6
Russie	3	2	78	0	0	3.5	5.33333	62.3333	5.66667	5.5	2.33333	3	4.6	3
Russie	3	2	78	0	0	3.5	5.33333	62.3333	3.66667	5	5.16667	4	2.4	2.4
Russie	3	2	79	0	0	3.33333	5.16667	71.3333	1	1	9	2	3.4	2
Russie	3	2	79	0	0	3.33333	5.16667	71.3333	1	2.5	9	1	1	1
Russie	3	2	79	0	0	3.33333	5.16667	71.3333	4.83333	4.33333	7.66667	3	1.4	1
Russie	3	2	79	0	0	3.33333	5.16667	71.3333	1.66667	2.33333	8.66667	4	1	1
Russie	3	2	80	20	10	3	4.83333	31.1667	1.5	4.16667	7.66667	2	2.6	2.2
Russie	3	2	80	20	10	3	4.83333	31.1667	4.16667	5.5	4.33333	1	3	1.8
Russie	3	2	80	20	10	3	4.83333	31.1667	5	6.66667	1.66667	3	3.2	2.2
Russie	3	2	80	20	10	3	4.83333	31.1667	3.5	2.66667	5	4	3.4	2
Russie	3	2	81	5	1	3.66667	5	48.5	4.33333	5	1.5	1	2.6	2
Russie	3	2	81	5	1	3.66667	5	48.5	1	4.16667	2.83333	2	2.8	1.8
Russie	3	2	81	5	1	3.66667	5	48.5	5.16667	4.33333	3.33333	3	2.8	2
Russie	3	2	81	5	1	3.66667	5	48.5	2.66667	1.83333	8.83333	4	3.8	4.2
Russie	3	2	82	0	0	3.66667	4.16667	82.5	3.33333	5.16667	3.66667	2	3.2	2.2
Russie	3	2	82	0	0	3.66667	4.16667	82.5	2.33333	6.66667	5	1	3.6	2.2
Russie	3	2	82	0	0	3.66667	4.16667	82.5	5.83333	6	3.66667	3	4.4	4.4
Russie	3	2	82	0	0	3.66667	4.16667	82.5	6.33333	7.66667	5	4	5	5
Russie	3	2	83	0	0	3	3.83333	68.3333	1	3.66667	8	1	2.4	2.2
Russie	3	2	83	0	0	3	3.83333	68.3333	1	4.16667	1.66667	2	2.6	2.2
Russie	3	2	83	0	0	3	3.83333	68.3333	7.33333	6	1	3	4.6	4.6
Russie	3	2	83	0	0	3	3.83333	68.3333	2.33333	4.33333	6.5	4	2.8	3.8
Russie	3	2	84	30	0	2.33333	3	44	4.33333	7.5	1.33333	1	2	2.4
Russie	3	2	84	30	0	2.33333	3	44	3.33333	6.16667	4.5	2	3.2	2.6
Russie	3	2	84	30	0	2.33333	3	44	6	4	1.16667	3	3.6	3.2
Russie	3	2	84	30	0	2.33333	3	44	6.66667	6.66667	2.83333	4	4.8	4.8
Russie	3	2	85	71	0	1.83333	4.83333	42.3333	3	5.66667	1.66667	1	1.2	2.8
Russie	3	2	85	71	0	1.83333	4.83333	42.3333	1	5	5.66667	2	1.4	5.4
Russie	3	2	85	71	0	1.83333	4.83333	42.3333	5.33333	5.66667	5	4	2.6	2.4
Russie	3	2	85	71	0	1.83333	4.83333	42.3333	3.33333	7.66667	1	3	4.2	3.8
Russie	3	2	86	29	8	1	3.66667	76.5	1	6.5	1	2	3	2.6
Russie	3	2	86	29	8	1	3.66667	76.5	1	5	1	1	4.4	3.8
Russie	3	2	86	29	8	1	3.66667	76.5	1	7	1.33333	3	5	5
Russie	3	2	86	29	8	1	3.66667	76.5	1	3.33333	2.33333	4	3.8	4.2
Russie	3	2	87	10	0	4.33333	5.66667	85.6667	1	5.66667	9	1	2.8	2.8
Russie	3	2	87	10	0	4.33333	5.66667	85.6667	1	6.33333	5	2	1.6	1
Russie	3	2	87	10	0	4.33333	5.66667	85.6667	7.66667	6.33333	9	4	4.6	1.6
Russie	3	2	87	10	0	4.33333	5.66667	85.6667	4.66667	7	1	3	3.4	4.6
Russie	3	2	88	18	0	1.66667	6	67.5	2.83333	3.66667	4	1	6	6
Russie	3	2	88	18	0	1.66667	6	67.5	3.16667	5.16667	4.83333	2	6	6
Russie	3	2	88	18	0	1.66667	6	67.5	5	4.66667	1.16667	3	1	1
Russie	3	2	88	18	0	1.66667	6	67.5	4.33333	5	7.83333	4	4.4	4.2
Russie	3	2	89	1	1	4	4.33333	59.5	1.66667	1.83333	3.66667	2	3	2
Russie	3	2	89	1	1	4	4.33333	59.5	3.33333	1	5	1	2.6	1.8
Russie	3	2	89	1	1	4	4.33333	59.5	6.33333	2.5	2.16667	3	1	1
Russie	3	2	89	1	1	4	4.33333	59.5	5.83333	2.33333	5	4	1.4	1.8
Russie	3	2	90	19	0	2.33333	3.66667	64	2	6.16667	3.5	1	1.6	2
Russie	3	2	90	19	0	2.33333	3.66667	64	1.66667	5.5	4.5	2	2.8	2
Russie	3	2	90	19	0	2.33333	3.66667	64	3.83333	5.5	5.16667	3	3.4	2.4
Russie	3	2	90	19	0	2.33333	3.66667	64	3.66667	5	7.5	4	1.6	1
Russie	3	2	91	20	8	2.33333	3.83333	66.5	1	5.16667	2.83333	1	2.4	2.4
Russie	3	2	91	20	8	2.33333	3.83333	66.5	1.83333	4.33333	5.5	2	3.2	2.6
Russie	3	2	91	20	8	2.33333	3.83333	66.5	5.5	6	2.16667	3	4	4.4
Russie	3	2	91	20	8	2.33333	3.83333	66.5	4.16667	4.83333	5.66667	4	4	4.4
Russie	3	2	92	15	4	2.5	4.66667	73.1667	1.16667	5.33333	3.66667	1	1.4	1.4
Russie	3	2	92	15	4	2.5	4.66667	73.1667	2.16667	4	4.5	2	3	2
Russie	3	2	92	15	4	2.5	4.66667	73.1667	5.5	7	2	3	3.8	3.6
Russie	3	2	92	15	4	2.5	4.66667	73.1667	7.16667	6.5	3.5	4	4	4.4
Russie	3	2	93	0	0	3.33333	5.33333	68.5	1.16667	5.16667	1.66667	1	2	2.4
Russie	3	2	93	0	0	3.33333	5.33333	68.5	1	4.16667	3.66667	2	4.4	2.6
Russie	3	2	93	0	0	3.33333	5.33333	68.5	6.66667	7	3.33333	3	6	5.4
Russie	3	2	93	0	0	3.33333	5.33333	68.5	4.33333	6	8.16667	4	4.2	4.4
Russie	3	2	94	0	0	2.33333	5.66667	75	2.16667	1	8.16667	1	1	1.2
Russie	3	2	94	0	0	2.33333	5.66667	75	3	4.83333	5.66667	2	2.6	2.6
Russie	3	2	94	0	0	2.33333	5.66667	75	4.5	6	2.83333	3	3.8	4.2
Russie	3	2	94	0	0	2.33333	5.66667	75	5	4.5	6.16667	4	3.8	4.8
Russie	3	2	95	20	0	6.5	6.16667	51.5	4.83333	7	1.16667	1	4.4	3.8
Russie	3	2	95	20	0	6.5	6.16667	51.5	6	7	1.83333	2	3.6	4.2
Russie	3	2	95	20	0	6.5	6.16667	51.5	6	6.66667	2.33333	3	4.6	4
Russie	3	2	95	20	0	6.5	6.16667	51.5	5.33333	5.33333	3	4	3.4	3.4
Russie	3	2	96	48	18	3	5.5	77	1	4.5	4.66667	1	3.8	2
Russie	3	2	96	48	18	3	5.5	77	4.83333	6.66667	5.66667	2	4.2	4.2
Russie	3	2	96	48	18	3	5.5	77	4.66667	5.16667	3.83333	3	4.8	4.2
Russie	3	2	96	48	18	3	5.5	77	7.33333	6.16667	3.33333	4	4.4	4.2
Russie	3	2	97	90	45	1.83333	5.66667	62.1667	1	5	1	1	3.8	2.4
Russie	3	2	97	90	45	1.83333	5.66667	62.1667	1	3.33333	5.66667	2	3.2	2.6
Russie	3	2	97	90	45	1.83333	5.66667	62.1667	2.83333	6.5	1	3	5.6	5.8
Russie	3	2	97	90	45	1.83333	5.66667	62.1667	5.16667	7.5	1	4	5.6	6
Russie	3	2	98	0	0	1.66667	5.66667	61.6667	1	6	3.33333	1	4.2	1
Russie	3	2	98	0	0	1.66667	5.66667	61.6667	1	6.33333	4.66667	2	4.4	2
Russie	3	2	98	0	0	1.66667	5.66667	61.6667	3.16667	5.5	2.83333	3	4.6	2.4
Russie	3	2	98	0	0	1.66667	5.66667	61.6667	3	5.5	7	4	4.2	2.2
Russie	3	2	99	62	18	2.16667	4.5	48.5	1.66667	3.66667	1	1	3.4	1
Russie	3	2	99	62	18	2.16667	4.5	48.5	1.16667	3.83333	5	2	3.2	2.4
Russie	3	2	99	62	18	2.16667	4.5	48.5	6.5	6.5	1	3	6	6
Russie	3	2	99	62	18	2.16667	4.5	48.5	5	5.83333	5.33333	4	5.2	5.2
Russie	3	2	100	40	19	2.66667	4.5	82.5	1.16667	5.66667	3.83333	1	3.8	1.6
Russie	3	2	100	40	19	2.66667	4.5	82.5	1.16667	4	5.16667	2	3.2	2.2
Russie	3	2	100	40	19	2.66667	4.5	82.5	5.5	6.33333	2.66667	3	4.4	4.8
Russie	3	2	100	40	19	2.66667	4.5	82.5	6.33333	6.5	5.5	4	3.6	5
Russie	3	2	101	28	12	2.66667	5.33333	53.6667	1	5	1	1	3.6	1
Russie	3	2	101	28	12	2.66667	5.33333	53.6667	2.16667	5.33333	3.83333	2	3.2	2.6
Russie	3	2	101	28	12	2.66667	5.33333	53.6667	7.5	7.16667	1.33333	3	4.8	5.6
Russie	3	2	101	28	12	2.66667	5.33333	53.6667	5.5	6.83333	4.33333	4	5	5.2
Russie	3	2	102	50	4	2.33333	5.5	42.1667	1.83333	3.5	2.33333	1	2.2	3.4
Russie	3	2	102	50	4	2.33333	5.5	42.1667	1.5	3	3.33333	2	3.8	5
Russie	3	2	102	50	4	2.33333	5.5	42.1667	3.66667	3.5	1.83333	3	3.4	4.4
Russie	3	2	102	50	4	2.33333	5.5	42.1667	2.5	3.33333	2.66667	4	3.8	2.6
Russie	3	2	103	9	9	1	7	94.3333	1	3.66667	3	1	5	2.6
Russie	3	2	103	9	9	1	7	94.3333	3.5	5.83333	7.16667	2	6	2.6
Russie	3	2	103	9	9	1	7	94.3333	3.5	6.16667	4.66667	3	6	6
Russie	3	2	103	9	9	1	7	94.3333	9	9	6	4	5	4.6
Russie	3	2	104	10	10	2.33333	6.16667	17	1	3.83333	2.83333	1	1	1
Russie	3	2	104	10	10	2.33333	6.16667	17	1.16667	3.16667	5.5	2	1	1
Russie	3	2	104	10	10	2.33333	6.16667	17	2	4.33333	1	3	2.6	3.4
Russie	3	2	104	10	10	2.33333	6.16667	17	2	3.16667	6.5	4	1	1
Turquie	4	3	105	0	0	2	3.83333	75.1667	2	7.33333	5.16667	2	2.4	4.2
Turquie	4	3	105	0	0	2	3.83333	75.1667	2.33333	4	7.5	1	2.4	1.2
Turquie	4	3	105	0	0	2	3.83333	75.1667	1.16667	5.66667	7	2	3.4	2.6
Turquie	4	3	105	0	0	2	3.83333	75.1667	1	6.83333	5.16667	4	4.2	4.6
Turquie	4	3	106	11	11	5.33333	4.33333	37.3333	4.66667	5.33333	3.66667	3	4.2	4.8
Turquie	4	3	106	11	11	5.33333	4.33333	37.3333	1	2.83333	5.5	1	2	1
Turquie	4	3	106	11	11	5.33333	4.33333	37.3333	1.5	3.66667	4.66667	2	2.2	3.6
Turquie	4	3	106	11	11	5.33333	4.33333	37.3333	7.16667	7.5	2.83333	4	1	6
Turquie	4	3	107	0	0	4	4	37.8333	4.33333	4.83333	1.66667	3	3.2	3.8
Turquie	4	3	107	0	0	4	4	37.8333	2.5	3.66667	1.33333	1	3	3
Turquie	4	3	107	0	0	4	4	37.8333	1.66667	4.33333	3	2	3	3
Turquie	4	3	107	0	0	4	4	37.8333	6.83333	6.83333	2.83333	4	3.6	4.4
Turquie	4	3	108	18	7	3.16667	5	73	2.83333	5.5	3.83333	1	3.4	2.8
Turquie	4	3	108	18	7	3.16667	5	73	5.16667	6.66667	3	2	4.4	4.4
Turquie	4	3	108	18	7	3.16667	5	73	5.5	5	4.16667	3	3.4	4.4
Turquie	4	3	108	18	7	3.16667	5	73	5.5	5.33333	6.33333	4	3.6	4.6
Turquie	4	3	109	3	3	3.66667	4.83333	79.3333	5.83333	6	1.83333	3	4	3.8
Turquie	4	3	109	3	3	3.66667	4.83333	79.3333	2.83333	5	2	1	4	3.6
Turquie	4	3	109	3	3	3.66667	4.83333	79.3333	3	4.66667	3.16667	2	4	4
Turquie	4	3	109	3	3	3.66667	4.83333	79.3333	4.16667	4.5	4.83333	4	4.8	3
Turquie	4	3	110	0	0	5	4.5	64.6667	1.16667	4.33333	3.66667	1	3	2.4
Turquie	4	3	110	0	0	5	4.5	64.6667	3.66667	5	5.16667	2	3.8	3.2
Turquie	4	3	110	0	0	5	4.5	64.6667	5.83333	5.16667	1.16667	3	3.8	4
Turquie	4	3	110	0	0	5	4.5	64.6667	5.33333	5.16667	6.83333	4	4.2	3.6
Turquie	4	3	111	0	0	3.33333	4.33333	3.33333	2.16667	4.5	1.66667	3	3.8	3.8
Turquie	4	3	111	0	0	3.33333	4.33333	3.33333	1	3.66667	4.5	1	3	1.4
Turquie	4	3	111	0	0	3.33333	4.33333	3.33333	1	4.33333	1.66667	2	4.2	2.2
Turquie	4	3	111	0	0	3.33333	4.33333	3.33333	3.16667	4.16667	3.33333	4	4	2.6
Turquie	4	3	112	0	0	4.33333	4.66667	58.1667	1.33333	5.66667	1.83333	1	4.8	3.6
Turquie	4	3	112	0	0	4.33333	4.66667	58.1667	1.83333	5.33333	3.33333	2	4.2	3.6
Turquie	4	3	112	0	0	4.33333	4.66667	58.1667	3.5	5.33333	1.33333	3	4.4	4.2
Turquie	4	3	112	0	0	4.33333	4.66667	58.1667	2.5	5	3.16667	4	4.2	4.2
Turquie	4	3	113	20	10	3.66667	3.5	60	5.5	5.16667	5	2	3.2	2.4
Turquie	4	3	113	20	10	3.66667	3.5	60	2.66667	3.66667	5	1	3.2	3
Turquie	4	3	113	20	10	3.66667	3.5	60	6.5	6.16667	3.83333	3	4.6	4.6
Turquie	4	3	113	20	10	3.66667	3.5	60	5.66667	5.33333	6.66667	4	4.2	3.6
Turquie	4	3	114	10	0	5.83333	5.5	44.1667	2.33333	7	3.33333	2	3	1.8
Turquie	4	3	114	10	0	5.83333	5.5	44.1667	2.5	6.33333	3.66667	1	3.4	2.2
Turquie	4	3	114	10	0	5.83333	5.5	44.1667	6.66667	6.66667	2.66667	3	3	4.2
Turquie	4	3	114	10	0	5.83333	5.5	44.1667	3	3.66667	5.83333	4	3	3.4
Turquie	4	3	115	85	0	7	7	60.3333	3.83333	6.33333	5.16667	3	3	3.8
Turquie	4	3	115	85	0	7	7	60.3333	2.66667	6.5	6.83333	1	5	3.4
Turquie	4	3	115	85	0	7	7	60.3333	5	7.5	6.16667	2	4.2	4.2
Turquie	4	3	115	85	0	7	7	60.3333	5.5	6.83333	5.83333	4	3.6	3.8
Turquie	4	3	116	0	0	3.66667	4.5	54	1	5	7.66667	2	3.6	2.4
Turquie	4	3	116	0	0	3.66667	4.5	54	1	5.33333	2.5	1	3.4	3
Turquie	4	3	116	0	0	3.66667	4.5	54	2.66667	4.33333	4.66667	3	3	4.4
Turquie	4	3	116	0	0	3.66667	4.5	54	3.33333	5.66667	6	4	4	4.2
Turquie	4	3	117	3	1	3	3.5	66.6667	5	5.5	4.16667	3	4.4	4
Turquie	4	3	117	3	1	3	3.5	66.6667	4.66667	5.33333	3.83333	1	3.8	3.2
Turquie	4	3	117	3	1	3	3.5	66.6667	4.16667	4.66667	3.33333	2	4	3.2
Turquie	4	3	117	3	1	3	3.5	66.6667	4.5	5	5.5	4	3.8	3.6
Turquie	4	3	118	1	1	3.33333	5.33333	58.6667	4	6.16667	3.5	2	3.2	2.4
Turquie	4	3	118	1	1	3.33333	5.33333	58.6667	2.66667	6.33333	4.66667	1	4.6	3.8
Turquie	4	3	118	1	1	3.33333	5.33333	58.6667	6.5	7.33333	2.66667	3	4.6	4.2
Turquie	4	3	118	1	1	3.33333	5.33333	58.6667	5.33333	5.66667	3.33333	4	3.8	4.2
Turquie	4	3	119	30	10	4	4.5	23.3333	3.33333	5.66667	4.66667	2	3	1.6
Turquie	4	3	119	30	10	4	4.5	23.3333	6.66667	6.66667	3	1	4.6	4.8
Turquie	4	3	119	30	10	4	4.5	23.3333	6.33333	5.33333	3	3	3.4	4.2
Turquie	4	3	119	30	10	4	4.5	23.3333	6.66667	6.33333	5	4	3.2	3
Turquie	4	3	120	50	0	3.66667	4.33333	62.3333	1.16667	4.33333	3	1	2.6	2.8
Turquie	4	3	120	50	0	3.66667	4.33333	62.3333	3.33333	5.83333	2.83333	2	3.8	3.6
Turquie	4	3	120	50	0	3.66667	4.33333	62.3333	6.16667	7.16667	1.16667	3	5.2	5.6
Turquie	4	3	120	50	0	3.66667	4.33333	62.3333	5.83333	6.16667	4.66667	4	3.6	4.2
Turquie	4	3	121	20	20	5.66667	6	61.6667	3.66667	5	4.33333	1	3.4	3.2
Turquie	4	3	121	20	20	5.66667	6	61.6667	1.83333	4.33333	5.66667	2	3	2.2
Turquie	4	3	121	20	20	5.66667	6	61.6667	7.16667	5.83333	3.83333	3	4.2	5.2
Turquie	4	3	121	20	20	5.66667	6	61.6667	7	6.16667	4.83333	4	4.8	4.8
Turquie	4	3	122	9	3	2.83333	4.5	91.8333	2	5	7.5	2	2.6	2.4
Turquie	4	3	122	9	3	2.83333	4.5	91.8333	4	6	3.66667	1	3	2.6
Turquie	4	3	122	9	3	2.83333	4.5	91.8333	5	6.16667	4	3	4	3.8
Turquie	4	3	122	9	3	2.83333	4.5	91.8333	1.66667	6.83333	2.5	4	4.8	5
Turquie	4	3	123	0	0	2.5	4.83333	89.8333	2	5.5	7.5	2	3.2	2.2
Turquie	4	3	123	0	0	2.5	4.83333	89.8333	2.16667	6.16667	6.83333	1	3.2	2.8
Turquie	4	3	123	0	0	2.5	4.83333	89.8333	5.33333	7	3.66667	3	4.2	4.4
Turquie	4	3	123	0	0	2.5	4.83333	89.8333	4	4.33333	5.83333	4	3.2	3.8
Turquie	4	3	124	0	0	3.16667	5.5	100	2.33333	2.16667	9	2	3.8	2
Turquie	4	3	124	0	0	3.16667	5.5	100	1.16667	1	9	1	1	1
Turquie	4	3	124	0	0	3.16667	5.5	100	1	2.16667	7.33333	3	2.4	1
Turquie	4	3	124	0	0	3.16667	5.5	100	1	2.16667	7.83333	4	3.8	3.4
Turquie	4	3	125	10	40	2.33333	4.66667	83.1667	1.16667	4	1.83333	2	3.2	2.4
Turquie	4	3	125	10	40	2.33333	4.66667	83.1667	1.5	5	1.33333	1	3.4	3
Turquie	4	3	125	10	40	2.33333	4.66667	83.1667	3.66667	5.5	1	3	4.8	4.8
Turquie	4	3	125	10	40	2.33333	4.66667	83.1667	4.66667	5	4.16667	4	3.6	3.2
Turquie	4	3	126	20	15	5.83333	5.66667	40.6667	3.66667	4.5	6.16667	1	3	2.2
Turquie	4	3	126	20	15	5.83333	5.66667	40.6667	2.83333	4.5	6	2	2.6	2.2
Turquie	4	3	126	20	15	5.83333	5.66667	40.6667	5.5	5.16667	3.83333	3	3.8	3.4
Turquie	4	3	126	20	15	5.83333	5.66667	40.6667	4.83333	5	5.5	4	4.4	5
Turquie	4	3	127	0	0	2.33333	3.16667	78.6667	1.5	4.83333	2.66667	1	2.6	2.2
Turquie	4	3	127	0	0	2.33333	3.16667	78.6667	2.66667	5	3	2	2.8	2.6
Turquie	4	3	127	0	0	2.33333	3.16667	78.6667	2.83333	5.16667	2	3	2.4	3
Turquie	4	3	127	0	0	2.33333	3.16667	78.6667	3.5	4.83333	5.16667	4	3.4	3
Turquie	4	3	128	0	0	4.16667	4.16667	61.8333	3.66667	6	1	1	4	3.2
Turquie	4	3	128	0	0	4.16667	4.16667	61.8333	4	5.83333	1	2	3.8	3.4
Turquie	4	3	128	0	0	4.16667	4.16667	61.8333	5.83333	5.83333	1	3	4.2	4.4
Turquie	4	3	128	0	0	4.16667	4.16667	61.8333	6.5	7.33333	1	4	3.8	3.6
Turquie	4	3	129	86	11	6.33333	6.33333	43.3333	6.16667	8.83333	1.16667	1	5.4	5.6
Turquie	4	3	129	86	11	6.33333	6.33333	43.3333	2.83333	6.33333	2.16667	2	4.6	4.2
Turquie	4	3	129	86	11	6.33333	6.33333	43.3333	6.83333	8.33333	1	3	5.2	5
Turquie	4	3	129	86	11	6.33333	6.33333	43.3333	4.5	7.66667	3.16667	4	3.8	4
Turquie	4	3	130	4	1	4.83333	4.16667	30	4.16667	5.83333	1.16667	1	4.8	3.8
Turquie	4	3	130	4	1	4.83333	4.16667	30	4.5	6.33333	1.66667	2	4.8	5.2
Turquie	4	3	130	4	1	4.83333	4.16667	30	4.83333	6.5	1.33333	3	4.8	5
Turquie	4	3	130	4	1	4.83333	4.16667	30	6.16667	6.83333	2.66667	4	4.2	4.8
Turquie	4	3	131	0	0	4	5.5	71.6667	1	3	8.33333	1	2.2	1.6
Turquie	4	3	131	0	0	4	5.5	71.6667	1	3	7	2	3	2
Turquie	4	3	131	0	0	4	5.5	71.6667	8.33333	7	1	3	3.8	5
Turquie	4	3	131	0	0	4	5.5	71.6667	5	5.66667	7	4	2.6	1.2
Turquie	4	3	132	35	35	4.83333	4.66667	35	4.16667	5.33333	1.5	1	4	3.6
Turquie	4	3	132	35	35	4.83333	4.66667	35	4.16667	5.66667	2	2	3.2	3.2
Turquie	4	3	132	35	35	4.83333	4.66667	35	6	6.66667	1	3	3.6	3.4
Turquie	4	3	132	35	35	4.83333	4.66667	35	5.33333	5.33333	5.83333	4	4	3.8
Turquie	4	3	133	59	0	4.66667	4.66667	13	5.66667	2.16667	2	1	1	1
Turquie	4	3	133	59	0	4.66667	4.66667	13	1	3.33333	3.33333	2	3	2.2
Turquie	4	3	133	59	0	4.66667	4.66667	13	2.16667	1.33333	3	3	2.4	2
Turquie	4	3	133	59	0	4.66667	4.66667	13	7	1	1	4	3.8	3
Turquie	4	3	134	25	25	6.16667	6.33333	61.6667	4.83333	5.66667	2.83333	1	3.6	3
Turquie	4	3	134	25	25	6.16667	6.33333	61.6667	1.83333	5.5	5.66667	2	4.4	3
Turquie	4	3	134	25	25	6.16667	6.33333	61.6667	6.66667	6.66667	5	3	4.8	4.4
Turquie	4	3	134	25	25	6.16667	6.33333	61.6667	7.5	8	3.33333	4	5	4.8
Turquie	4	3	135	0	0	4.33333	5.5	83.3333	1	5	1	1	4	1
Turquie	4	3	135	0	0	4.33333	5.5	83.3333	5.16667	7.66667	1	2	5.2	4.2
Turquie	4	3	135	0	0	4.33333	5.5	83.3333	7.16667	8	1	3	5	4.6
Turquie	4	3	135	0	0	4.33333	5.5	83.3333	6.5	7.33333	1	4	4.2	5
Turquie	4	3	136	21	0	6.33333	7	21.6667	1	3	1.16667	1	2.4	2
Turquie	4	3	136	21	0	6.33333	7	21.6667	2.33333	3	1.33333	2	2.6	2.2
Turquie	4	3	136	21	0	6.33333	7	21.6667	3.83333	3	1.33333	3	4.2	4.4
Turquie	4	3	136	21	0	6.33333	7	21.6667	3	1.83333	6.5	4	3.6	4.8
Turquie	4	3	137	0	0	4	5.33333	8.33333	1	5.33333	3.83333	1	4	2.4
Turquie	4	3	137	0	0	4	5.33333	8.33333	1	1.66667	5.83333	2	2.2	1.2
Turquie	4	3	137	0	0	4	5.33333	8.33333	1.66667	5.66667	1.66667	3	4.6	4
Turquie	4	3	137	0	0	4	5.33333	8.33333	1	3.33333	7	4	2	1
Turquie	4	3	138	0	0	4	4.66667	58.6667	3.5	4.5	5.66667	1	3.6	2
Turquie	4	3	138	0	0	4	4.66667	58.6667	4.33333	5	5.5	2	3.6	3
Turquie	4	3	138	0	0	4	4.66667	58.6667	4.5	5.66667	4	3	3.4	3.4
Turquie	4	3	138	0	0	4	4.66667	58.6667	4.83333	5.16667	6.5	4	3.4	3.2
Turquie	4	3	139	0	0	4.5	4.16667	79.3333	3.16667	6	4.83333	1	4.6	2.6
Turquie	4	3	139	0	0	4.5	4.16667	79.3333	1.5	6	2.66667	2	5	3.6
Turquie	4	3	139	0	0	4.5	4.16667	79.3333	5	5.66667	1.83333	3	4.2	4.6
Turquie	4	3	139	0	0	4.5	4.16667	79.3333	7.5	2.16667	6	4	3	1.4
